# Supplementary material for: Continental-Scale Paddy Soil Bacterial Community Structure, Function, and Biotic Interaction
Source: mSystems. 2021 Sep 21;6(5):e01368-20. doi: 10.1128/mSystems.01368-20 (PMC8547477; doi:10.1128/mSystems.01368-20)
Supplement: DATA SET S1 [file msystems.01368-20-sd001.xlsx]

## Sheet: Data Sheet2
The correlations between each FOAM ortholog using metagenomic data and that predicted by PICRUSt2. Pearson’s correlation coefficient (cor) was used for the correlation estimation with the pvalue shown. All identified FOAM orthlogs were examined.
Num.	Level	FORM orthologs	cor	pvalue
1	Level 1	01_Fermentation	0.997098	4.17e-26
2	Level 1	02_Homoacetogenesis	0.965542	2.39e-14
3	Level 1	03_Superpathway of thiosulfate metabolism (Desulfovibrio sulfodismutans)	0.978823	1.2e-16
4	Level 1	04_Utililization of sugar, conversion of pentose to EMP pathway intermediates	0.96907	7.4e-15
5	Level 1	05_Fatty acid oxidation	0.993507	2.89e-22
6	Level 1	06_Amino acid utilization biosynthesis metabolism	0.998966	4.97e-31
7	Level 1	07_Nucleic acid metabolism	0.997378	1.37e-26
8	Level 1	08_Hydrocarbon degradation	0.995676	3.33e-24
9	Level 1	09_Carbohydrate Active enzyme - CAZy	0.996427	4.1e-25
10	Level 1	10_TCA cycle	0.985011	2.76e-18
11	Level 1	11_Nitrogen cycle	0.996795	1.24e-25
12	Level 1	12_Transporters	0.989321	6.76e-20
13	Level 1	13_Hydrogen metabolism	0.995717	3.01e-24
14	Level 1	14_Methanogenesis	0.974895	7.66e-16
15	Level 1	15_Methylotrophy	0.997247	2.34e-26
16	Level 1	16_Embden Meyerhof-Parnos (EMP)	0.873973	2.42e-08
17	Level 1	17_Gluconeogenesis	0.974963	7.44e-16
18	Level 1	18_Sulfur compounds metabolism	0.987651	3.32e-19
19	Level 1	19_Saccharide and derivated synthesis	0.913336	4.76e-10
20	Level 1	20_Hydrolysis of polymers	0.961163	8.73e-14
21	Level 1	21_Cellular response to stress	0.99734	1.6e-26
22	Level 1	not_found	-0.99905	1.95e-31
23	Level 2	01_Fermentation;Acetoin biosynthesis	0.995674	3.35e-24
24	Level 2	01_Fermentation;Acetyl-coA fermentation to butyrate II (clostridium)	0.996975	6.6e-26
25	Level 2	01_Fermentation;Acetylene degradation	0.997583	5.6e-27
26	Level 2	01_Fermentation;Bifidobacterium shunt	0.794098	3.62e-06
27	Level 2	01_Fermentation;Glutamate degradation V (via hydroxyglutarate)	0.993135	5.33e-22
28	Level 2	01_Fermentation;Heterolactic fermentation	0.994797	2.55e-23
29	Level 2	01_Fermentation;Homolactic fermentation	-0.181743	0.39536
30	Level 2	01_Fermentation;Lysine fermentation to acetate and butyrate	0.999025	2.6e-31
31	Level 2	01_Fermentation;Mixed acid fermentation	0.998846	1.65e-30
32	Level 2	01_Fermentation;Pyruvate Fermentation	0.994611	3.74e-23
33	Level 2	01_Fermentation;Pyruvate fermentation to butanol	0.999199	3e-32
34	Level 2	01_Fermentation;Succinate fermentation to butyrate	0.988546	1.46e-19
35	Level 2	02_Homoacetogenesis;Acetate formation from acetyl-coA I	-0.483641	0.0166466
36	Level 2	02_Homoacetogenesis;Acetate formation from acetyl-coA II	0.999536	7.37e-35
37	Level 2	02_Homoacetogenesis;Glycolysis	0.999109	9.64e-32
38	Level 2	02_Homoacetogenesis;Reductive acetyl coenzyme A pathway	-0.972997	1.69e-15
39	Level 2	04_Utililization of sugar, conversion of pentose to EMP pathway intermediates;Hexose	0.0961038	0.655082
40	Level 2	04_Utililization of sugar, conversion of pentose to EMP pathway intermediates;Pentose	0.984041	5.47e-18
41	Level 2	05_Fatty acid oxidation;Fatty acid activation	0.996682	1.82e-25
42	Level 2	05_Fatty acid oxidation;Fatty acid alpha-oxidation	0.829492	5.42e-07
43	Level 2	05_Fatty acid oxidation;Fatty acid beta-oxidation I	0.998399	6.05e-29
44	Level 2	05_Fatty acid oxidation;Fatty acid beta-oxidation II (core pathway)	0.998027	6e-28
45	Level 2	05_Fatty acid oxidation;Fatty acid beta-oxidation III (unsaturated)	0.99726	2.22e-26
46	Level 2	05_Fatty acid oxidation;Fatty acid beta-oxidation IV (unsaturated)	0.993968	1.29e-22
47	Level 2	05_Fatty acid oxidation;Fatty acid omega-oxidation	0.980278	5.52e-17
48	Level 2	06_Amino acid utilization biosynthesis metabolism;Alanine, aspartate and glutamate metabolism (contain asparagin as well)	0.993514	2.86e-22
49	Level 2	06_Amino acid utilization biosynthesis metabolism;Amino acid biosynthesis precursor pyruvate and oxaloacetate	0.995278	8.78e-24
50	Level 2	06_Amino acid utilization biosynthesis metabolism;Aminoacid dehydratase	0.495684	0.013771
51	Level 2	06_Amino acid utilization biosynthesis metabolism;Arginine and proline metabolism	0.988371	1.72e-19
52	Level 2	06_Amino acid utilization biosynthesis metabolism;Cysteine and methionine metabolism	0.987318	4.43e-19
53	Level 2	06_Amino acid utilization biosynthesis metabolism;D-arginine and D-ornithine metabolism	0.327236	0.118553
54	Level 2	06_Amino acid utilization biosynthesis metabolism;D-glutamine and D-glutamate metabolism	-0.659657	0.000453577
55	Level 2	06_Amino acid utilization biosynthesis metabolism;Deamination of cystein and methionine	1	1.47e-100
56	Level 2	06_Amino acid utilization biosynthesis metabolism;Glycine, serine and threonine metabolism	0.995464	5.64e-24
57	Level 2	06_Amino acid utilization biosynthesis metabolism;Histidine biosynthesis, pRpp => histidine	-0.939211	1.09e-11
58	Level 2	06_Amino acid utilization biosynthesis metabolism;Histidine degradation	0.992481	1.44e-21
59	Level 2	06_Amino acid utilization biosynthesis metabolism;Lysine biosynthesis	0.97861	1.34e-16
60	Level 2	06_Amino acid utilization biosynthesis metabolism;Lysine degradation II	1	1.08e-93
61	Level 2	06_Amino acid utilization biosynthesis metabolism;Lysine degradation Iv	1	4.25e-104
62	Level 2	06_Amino acid utilization biosynthesis metabolism;Lysine degradation VII	1	3.74e-102
63	Level 2	06_Amino acid utilization biosynthesis metabolism;Lysine degradation VIII	0.966058	2.03e-14
64	Level 2	06_Amino acid utilization biosynthesis metabolism;Lysine degradation X	0.873057	2.61e-08
65	Level 2	06_Amino acid utilization biosynthesis metabolism;Lysine degradation v	1	5.63e-105
66	Level 2	06_Amino acid utilization biosynthesis metabolism;Lysine degradation vI	1	1.58e-101
67	Level 2	06_Amino acid utilization biosynthesis metabolism;Methionine biosynthesis	0.984558	3.82e-18
68	Level 2	06_Amino acid utilization biosynthesis metabolism;Methionine degradation	0.992098	2.49e-21
69	Level 2	06_Amino acid utilization biosynthesis metabolism;Oxydation deamination	-0.114698	0.593566
70	Level 2	06_Amino acid utilization biosynthesis metabolism;Phenylalanine metabolism	0.992918	7.5e-22
71	Level 2	06_Amino acid utilization biosynthesis metabolism;Phenylalanine, tyrosine and tryptophan biosynthesis	0.892319	4.69e-09
72	Level 2	06_Amino acid utilization biosynthesis metabolism;Transamination	0.155069	0.46936
73	Level 2	06_Amino acid utilization biosynthesis metabolism;Tryptophan metabolism	0.991928	3.15e-21
74	Level 2	06_Amino acid utilization biosynthesis metabolism;Valine, leucine and isoleucine biosynthesis	0.996174	8.7e-25
75	Level 2	06_Amino acid utilization biosynthesis metabolism;Valine, leucine and isoleucine degradation	0.990681	1.52e-20
76	Level 2	07_Nucleic acid metabolism;Degradation of purine bases	0.994284	7.14e-23
77	Level 2	07_Nucleic acid metabolism;Degradation of pyrimidine bases	0.958582	1.75e-13
78	Level 2	07_Nucleic acid metabolism;Purine metabolism	0.999095	1.15e-31
79	Level 2	07_Nucleic acid metabolism;Pyrimidine metabolism	0.988854	1.08e-19
80	Level 2	08_Hydrocarbon degradation;Aromatic carboxylic acid degradation	0.996582	2.52e-25
81	Level 2	08_Hydrocarbon degradation;BTEX and related aromatics degradation	0.973369	1.46e-15
82	Level 2	08_Hydrocarbon degradation;Chlorinated aromatics degradation	0.985941	1.37e-18
83	Level 2	08_Hydrocarbon degradation;Heterocyclic aromatics degradation	0.999966	2.57e-47
84	Level 2	08_Hydrocarbon degradation;Hydrocarbon degradation	0.987765	2.99e-19
85	Level 2	08_Hydrocarbon degradation;Nitoaromatics degradation	0.998163	2.75e-28
86	Level 2	08_Hydrocarbon degradation;Polycyclic aromatic hydrocarbon degradation	0.999845	4.2e-40
87	Level 2	08_Hydrocarbon degradation;Polycyclic aromatics degradation	1	1.02e-145
88	Level 2	09_Carbohydrate Active enzyme - CAZy;Carbohydrate esterase	0.991788	3.8e-21
89	Level 2	09_Carbohydrate Active enzyme - CAZy;Glycoside hydrolase	0.970037	5.24e-15
90	Level 2	09_Carbohydrate Active enzyme - CAZy;Glycosyltransferase	0.991442	5.97e-21
91	Level 2	09_Carbohydrate Active enzyme - CAZy;Polysaccharide lyase	0.997864	1.44e-27
92	Level 2	10_TCA cycle;Incomplete TCA fork	0.980211	5.73e-17
93	Level 2	10_TCA cycle;Reductive TCA cycle	0.939114	1.11e-11
94	Level 2	10_TCA cycle;Replenishment of TCA cycle intermediates (necessary because some intermediates serve as precursors for biosysnthesis)	0.992351	1.74e-21
95	Level 2	10_TCA cycle;TCA cycle	0.9662	1.94e-14
96	Level 2	11_Nitrogen cycle;Ammonia assimilation	0.994612	3.73e-23
97	Level 2	11_Nitrogen cycle;Nitrification	1	3.12e-128
98	Level 2	11_Nitrogen cycle;Nitrification (aerobic ammonia oxydation, bacterial and archea)	0.977246	2.63e-16
99	Level 2	11_Nitrogen cycle;Nitrogen Fixation	0.453361	0.0260844
100	Level 2	11_Nitrogen cycle;Nitrogenated compounds Reduction	0.995772	2.61e-24
101	Level 2	12_Transporters;ABC transporters, prokaryotic type	0.973723	1.26e-15
102	Level 2	12_Transporters;Major Facilitator superfamily (MFS)	0.998105	3.85e-28
103	Level 2	12_Transporters;Phosphotransferase system (pts)	-0.541554	0.00627307
104	Level 2	13_Hydrogen metabolism;Hydrogen oxidation aerobic	0.93462	2.37e-11
105	Level 2	13_Hydrogen metabolism;Hydrogen production	0.993647	2.28e-22
106	Level 2	13_Hydrogen metabolism;Hydrogen production VII (chlorophyta, cyanobacteria)	0.962528	5.92e-14
107	Level 2	14_Methanogenesis;From CO2	0.996795	1.24e-25
108	Level 2	14_Methanogenesis;From acetate	0.987581	3.53e-19
109	Level 2	14_Methanogenesis;From dimethylamine	-0.291165	0.167467
110	Level 2	14_Methanogenesis;From formate	0.994899	2.05e-23
111	Level 2	14_Methanogenesis;From methanol	0.885305	9.08e-09
112	Level 2	14_Methanogenesis;From methylamine	0.87411	2.4e-08
113	Level 2	14_Methanogenesis;From trimethylamine	0.968787	8.17e-15
114	Level 2	15_Methylotrophy;Formaldehyde oxidation (glutathione-dependent)	0.991249	7.62e-21
115	Level 2	15_Methylotrophy;Formaldehyde oxidation (h4mpt pathway)	0.690313	0.000188977
116	Level 2	15_Methylotrophy;Formaldehyde oxidation (tetrahydrofolate pathway)	0.975904	4.9e-16
117	Level 2	15_Methylotrophy;Methane oxidation to cO2	0.996538	2.91e-25
118	Level 2	15_Methylotrophy;Methane oxydation	1	3.32e-130
119	Level 2	15_Methylotrophy;Methanol oxidation to formaldehyde	0.999862	1.18e-40
120	Level 2	15_Methylotrophy;Methylamine to formaldehyde	0.985718	1.63e-18
121	Level 2	15_Methylotrophy;RuMP pathway for formaldehyde fixation (first two steps are common to both RuMP pathway variants)	0.631937	0.000924485
122	Level 2	15_Methylotrophy;Serine pathway for formaldehyde fixation	0.964509	3.29e-14
123	Level 2	16_Embden Meyerhof-Parnos (EMP);EMP	0.695769	0.000159947
124	Level 2	16_Embden Meyerhof-Parnos (EMP);EMP in archea	0.872823	2.66e-08
125	Level 2	16_Embden Meyerhof-Parnos (EMP);EMP modified pathway	0.936836	1.64e-11
126	Level 2	16_Embden Meyerhof-Parnos (EMP);Glycolysis III (EMP)	0.730427	5.07e-05
127	Level 2	17_Gluconeogenesis;Gluconeogenesis	0.983684	6.97e-18
128	Level 2	17_Gluconeogenesis;Gluconeogenesis in archea	0.912708	5.14e-10
129	Level 2	18_Sulfur compounds metabolism;Chemoautotrophic oxidation of sulfur compounds	0.996576	2.57e-25
130	Level 2	18_Sulfur compounds metabolism;Sulfur compounds cycle	0.981226	3.23e-17
131	Level 2	19_Saccharide and derivated synthesis;Disaccaride phosphorylase	0.715971	8.35e-05
132	Level 2	19_Saccharide and derivated synthesis;Polysaccharide biosynthesis and assembly of cell surface structure	0.981819	2.27e-17
133	Level 2	20_Hydrolysis of polymers;Arabinose	0.920396	1.93e-10
134	Level 2	20_Hydrolysis of polymers;Cellulose	0.147692	0.491007
135	Level 2	20_Hydrolysis of polymers;Chitin	0.986511	8.71e-19
136	Level 2	20_Hydrolysis of polymers;Galactose	0.944666	3.97e-12
137	Level 2	20_Hydrolysis of polymers;Mannose	0.994582	3.97e-23
138	Level 2	20_Hydrolysis of polymers;Pectin	0.997233	2.48e-26
139	Level 2	20_Hydrolysis of polymers;Starch	0.988772	1.17e-19
140	Level 2	20_Hydrolysis of polymers;Xylose	0.986574	8.28e-19
141	Level 2	21_Cellular response to stress;Cellular response to cation stress	1	1.32e-123
142	Level 2	21_Cellular response to stress;Cellular response to osmotic stress	0.999431	6.98e-34
143	Level 2	21_Cellular response to stress;Cellular response to oxidative stress	0.968451	9.18e-15
144	Level 2	21_Cellular response to stress;Cellular response to stress	0.994366	6.1e-23
145	Level 2	21_Cellular response to stress;Regulation of response to osmotic stress	0.999603	1.34e-35
146	Level 2	21_Cellular response to stress;Regulation of stress-activated protein kinase signaling cascade	0.73867	3.76e-05
147	Level 2	21_Cellular response to stress;Response to nitrosative stress	0.984428	4.19e-18
148	Level 2	21_Cellular response to stress;Response to osmotic stress	0.999207	2.67e-32
149	Level 2	21_Cellular response to stress;Response to oxidative stress	0.931542	3.88e-11
150	Level 2	21_Cellular response to stress;Trehalose metabolism in response to cold stress	0.929976	4.94e-11
151	Level 3	01_Fermentation;Acetoin biosynthesis;(R)-acetoin biosynthesis I	0.990221	2.58e-20
152	Level 3	01_Fermentation;Acetoin biosynthesis;(s)-acetoin biosynthesis	0.990216	2.59e-20
153	Level 3	01_Fermentation;Acetoin biosynthesis;(s,s)-butanediol biosynthesis	0.999501	1.66e-34
154	Level 3	01_Fermentation;Acetoin biosynthesis;Acetoin biosynthesis III	0.999501	1.66e-34
155	Level 3	01_Fermentation;Acetoin biosynthesis;Meso-butanediol biosynthesis I	0.999501	1.66e-34
156	Level 3	01_Fermentation;Acetoin biosynthesis;Meso-butanediol biosynthesis II	0.990209	2.61e-20
157	Level 3	01_Fermentation;Acetoin biosynthesis;Superpathway of (R,R)-butanediol biosynthesis	0.992808	8.88e-22
158	Level 3	01_Fermentation;Acetoin biosynthesis;Superpathway of 2,3-butanediol biosynthesis	0.978237	1.62e-16
159	Level 3	01_Fermentation;Pyruvate Fermentation;Pyruvate fermentation to acetate I	-0.897775	2.72e-09
160	Level 3	01_Fermentation;Pyruvate Fermentation;Pyruvate fermentation to acetate II	0.821796	8.48e-07
161	Level 3	01_Fermentation;Pyruvate Fermentation;Pyruvate fermentation to acetate III	0.976556	3.64e-16
162	Level 3	01_Fermentation;Pyruvate Fermentation;Pyruvate fermentation to acetate IV	-0.897774	2.72e-09
163	Level 3	01_Fermentation;Pyruvate Fermentation;Pyruvate fermentation to acetate V	0.227367	0.285305
164	Level 3	01_Fermentation;Pyruvate Fermentation;Pyruvate fermentation to acetate VI	0.227365	0.285309
165	Level 3	01_Fermentation;Pyruvate Fermentation;Pyruvate fermentation to acetate VII	0.585983	0.00262174
166	Level 3	01_Fermentation;Pyruvate Fermentation;Pyruvate fermentation to acetate VIII	0.928993	5.73e-11
167	Level 3	01_Fermentation;Pyruvate Fermentation;Pyruvate fermentation to acetate and alanine	0.987871	2.72e-19
168	Level 3	01_Fermentation;Pyruvate Fermentation;Pyruvate fermentation to acetate and lactate I	-0.770759	1.05e-05
169	Level 3	01_Fermentation;Pyruvate Fermentation;Pyruvate fermentation to acetate and lactate II	0.821799	8.48e-07
170	Level 3	01_Fermentation;Pyruvate Fermentation;Pyruvate fermentation to acetone	0.998881	1.18e-30
171	Level 3	01_Fermentation;Pyruvate Fermentation;Pyruvate fermentation to butanoate	0.99835	8.46e-29
172	Level 3	01_Fermentation;Pyruvate Fermentation;Pyruvate fermentation to ethanol I	0.997656	4.01e-27
173	Level 3	01_Fermentation;Pyruvate Fermentation;Pyruvate fermentation to ethanol II	0.997026	5.47e-26
174	Level 3	01_Fermentation;Pyruvate Fermentation;Pyruvate fermentation to ethanol III	0.94897	1.66e-12
175	Level 3	01_Fermentation;Pyruvate Fermentation;Pyruvate fermentation to lactate	0.992415	1.59e-21
176	Level 3	01_Fermentation;Pyruvate Fermentation;Pyruvate fermentation to propionate II (acrylate pathway)	0.997451	1e-26
177	Level 3	01_Fermentation;Pyruvate Fermentation;Superpathway of clostridium acetobutylicum acidogenic and solventogenic fermentation	0.999607	1.18e-35
178	Level 3	01_Fermentation;Pyruvate Fermentation;Superpathway of clostridium acetobutylicum acidogenic fermentation	0.99981	4.08e-39
179	Level 3	01_Fermentation;Pyruvate Fermentation;Superpathway of clostridium acetobutylicum solventogenic fermentation	0.999011	3.03e-31
180	Level 3	06_Amino acid utilization biosynthesis metabolism;Amino acid biosynthesis precursor pyruvate and oxaloacetate;Cysteine and methionine	0.997047	5.05e-26
181	Level 3	06_Amino acid utilization biosynthesis metabolism;Amino acid biosynthesis precursor pyruvate and oxaloacetate;Glutamate	0.61846	0.00127607
182	Level 3	06_Amino acid utilization biosynthesis metabolism;Amino acid biosynthesis precursor pyruvate and oxaloacetate;Histidine	0.996925	7.88e-26
183	Level 3	06_Amino acid utilization biosynthesis metabolism;Amino acid biosynthesis precursor pyruvate and oxaloacetate;Oxaloacetate to aspartate and asparagine	0.995146	1.19e-23
184	Level 3	06_Amino acid utilization biosynthesis metabolism;Amino acid biosynthesis precursor pyruvate and oxaloacetate;Oxaloacetate to lysine	0.986999	5.82e-19
185	Level 3	06_Amino acid utilization biosynthesis metabolism;Amino acid biosynthesis precursor pyruvate and oxaloacetate;PEP	0.998116	3.62e-28
186	Level 3	06_Amino acid utilization biosynthesis metabolism;Amino acid biosynthesis precursor pyruvate and oxaloacetate;Pyruvate to leucine	0.955857	3.48e-13
187	Level 3	11_Nitrogen cycle;Nitrification;Nitrite to nitrate	1	1.53e-128
188	Level 3	11_Nitrogen cycle;Nitrification (aerobic ammonia oxydation, bacterial and archea);Ammonia to hydroxylamine	0.0862218	0.688717
189	Level 3	11_Nitrogen cycle;Nitrification (aerobic ammonia oxydation, bacterial and archea);Hydroxylamine to nitrite	0.99965	3.37e-36
190	Level 3	11_Nitrogen cycle;Nitrogenated compounds Reduction;Assimilatory nitrate reduction	0.757789	1.8e-05
191	Level 3	11_Nitrogen cycle;Nitrogenated compounds Reduction;Denitrification	0.996765	1.38e-25
192	Level 3	11_Nitrogen cycle;Nitrogenated compounds Reduction;Dissimilatory nitrate reduction	0.843747	2.23e-07
193	Level 3	11_Nitrogen cycle;Nitrogenated compounds Reduction;Hydroxylamine reduction	0.953644	5.9e-13
194	Level 3	12_Transporters;ABC transporters, prokaryotic type;ABC-2 type and other transporters	0.988334	1.78e-19
195	Level 3	12_Transporters;ABC transporters, prokaryotic type;Mineral and organic ion transporters	0.807989	1.8e-06
196	Level 3	12_Transporters;ABC transporters, prokaryotic type;Monosaccharide transporters	0.836984	3.43e-07
197	Level 3	12_Transporters;ABC transporters, prokaryotic type;Oligosaccharide and polyol transporters	0.258322	0.22293
198	Level 3	12_Transporters;ABC transporters, prokaryotic type;PEPtide and nickel transporters	0.844594	2.1e-07
199	Level 3	12_Transporters;ABC transporters, prokaryotic type;Phosphate and amino acid transporters	0.908848	8.12e-10
200	Level 3	12_Transporters;ABC transporters, prokaryotic type;metallic cation, iron-siderophore and vitamin b12 transporters	0.987312	4.46e-19
201	Level 3	12_Transporters;Major Facilitator superfamily (MFS);Drug transporters	0.9993	6.83e-33
202	Level 3	12_Transporters;Major Facilitator superfamily (MFS);Lipid transporters	0.997606	5.04e-27
203	Level 3	12_Transporters;Major Facilitator superfamily (MFS);Metal transporters	0.897232	2.87e-09
204	Level 3	12_Transporters;Major Facilitator superfamily (MFS);Nitrate/nitrite transporters	0.962904	5.31e-14
205	Level 3	12_Transporters;Major Facilitator superfamily (MFS);Organic acid transporters	0.996768	1.37e-25
206	Level 3	12_Transporters;Major Facilitator superfamily (MFS);Phosphate and organophosphate transporters	0.999689	9.08e-37
207	Level 3	12_Transporters;Major Facilitator superfamily (MFS);Protein transporters	0.118483	0.581354
208	Level 3	12_Transporters;Major Facilitator superfamily (MFS);Sugar transporters	0.721681	6.88e-05
209	Level 3	12_Transporters;Major Facilitator superfamily (MFS);Unknown transporters	0.991568	5.08e-21
210	Level 3	12_Transporters;Phosphotransferase system (pts);Enzyme I and hpr	-0.541554	0.00627307
211	Level 3	18_Sulfur compounds metabolism;Chemoautotrophic oxidation of sulfur compounds;Sulfide oxidation III or sulfur oxidation I (sulfur dioxygenase)	0.997431	1.09e-26
212	Level 3	18_Sulfur compounds metabolism;Chemoautotrophic oxidation of sulfur compounds;Sulfite oxidation I (sulfite oxidoreductase)	0.999824	1.72e-39
213	Level 3	18_Sulfur compounds metabolism;Chemoautotrophic oxidation of sulfur compounds;Superpathway of sulfur metabolism (Desulfocapsa sulfoexigens)	0.975642	5.51e-16
214	Level 3	18_Sulfur compounds metabolism;Sulfur compounds cycle;Sulfate reduction (assimilatory)	0.943487	4.98e-12
215	Level 3	18_Sulfur compounds metabolism;Sulfur compounds cycle;Sulfate reduction (dissimilatory)	0.964993	2.84e-14
216	Level 3	18_Sulfur compounds metabolism;Sulfur compounds cycle;Sulfite oxidation	0.988428	1.63e-19
217	Level 3	18_Sulfur compounds metabolism;Sulfur compounds cycle;Sulfoacetaldehyde degradation	0.980503	4.87e-17
218	Level 3	18_Sulfur compounds metabolism;Sulfur compounds cycle;Sulfolactate degradation	0.970514	4.4e-15
219	Level 3	18_Sulfur compounds metabolism;Sulfur compounds cycle;Sulfur disproportionation	0.956514	2.96e-13
220	Level 3	18_Sulfur compounds metabolism;Sulfur compounds cycle;Thiosulfate disproportionation	0.978548	1.38e-16
221	Level 3	19_Saccharide and derivated synthesis;Disaccaride phosphorylase;Cellobiose	0.823539	7.68e-07
222	Level 3	19_Saccharide and derivated synthesis;Disaccaride phosphorylase;Lactose	-0.757397	1.83e-05
223	Level 3	19_Saccharide and derivated synthesis;Disaccaride phosphorylase;Maltose	-0.946371	2.83e-12
224	Level 3	19_Saccharide and derivated synthesis;Disaccaride phosphorylase;Sucrose	-0.948878	1.69e-12
225	Level 3	19_Saccharide and derivated synthesis;Polysaccharide biosynthesis and assembly of cell surface structure;Lipopolysaccharide biosynthesis	0.95701	2.62e-13
226	Level 3	19_Saccharide and derivated synthesis;Polysaccharide biosynthesis and assembly of cell surface structure;Murein	0.910387	6.78e-10
227	Level 3	19_Saccharide and derivated synthesis;Polysaccharide biosynthesis and assembly of cell surface structure;N-glycan biosynthesis	0.957668	2.22e-13
228	Level 3	19_Saccharide and derivated synthesis;Polysaccharide biosynthesis and assembly of cell surface structure;Peptidoglycan biosynthesis	0.995134	1.22e-23
229	Level 4	11_Nitrogen cycle;Nitrogenated compounds Reduction;Assimilatory nitrate reduction;Nitrate to ammonia	0.637467	0.000806454
230	Level 4	11_Nitrogen cycle;Nitrogenated compounds Reduction;Assimilatory nitrate reduction;Nitrate to nitrite	0.96494	2.88e-14
231	Level 4	11_Nitrogen cycle;Nitrogenated compounds Reduction;Denitrification;Nitrate to nitrite	0.869985	3.35e-08
232	Level 4	11_Nitrogen cycle;Nitrogenated compounds Reduction;Denitrification;Nitrite oxide to nitrous oxide	0.995825	2.27e-24
233	Level 4	11_Nitrogen cycle;Nitrogenated compounds Reduction;Denitrification;Nitrite to nitrite oxide	0.999803	5.93e-39
234	Level 4	11_Nitrogen cycle;Nitrogenated compounds Reduction;Denitrification;Nitrous oxide to nitrogen	0.992841	8.44e-22
235	Level 4	11_Nitrogen cycle;Nitrogenated compounds Reduction;Dissimilatory nitrate reduction;Nitrate to ammonia	0.843747	2.23e-07
236	Level 4	12_Transporters;ABC transporters, prokaryotic type;ABC-2 type and other transporters;ABC-2 type transporter [mD:m00254]	-0.655455	0.000507577
237	Level 4	12_Transporters;ABC transporters, prokaryotic type;ABC-2 type and other transporters;Antibiotic ABC transporter [mD:m00248]	1	1.02e-92
238	Level 4	12_Transporters;ABC transporters, prokaryotic type;ABC-2 type and other transporters;Bacitracin transporter [mD:m00314]	-0.331411	0.113652
239	Level 4	12_Transporters;ABC transporters, prokaryotic type;ABC-2 type and other transporters;Capsular polysaccharide transporter [mD:m00249]	0.947326	2.34e-12
240	Level 4	12_Transporters;ABC transporters, prokaryotic type;ABC-2 type and other transporters;Cell division transporter [mD:m00256]	-0.79136	4.13e-06
241	Level 4	12_Transporters;ABC transporters, prokaryotic type;ABC-2 type and other transporters;Heme transporter [mD:m00259]	-0.466971	0.0214175
242	Level 4	12_Transporters;ABC transporters, prokaryotic type;ABC-2 type and other transporters;Hemin transporter [mD:m00257]	NA	NA
243	Level 4	12_Transporters;ABC transporters, prokaryotic type;ABC-2 type and other transporters;Lipooligosaccharide transporter [mD:m00252]	0.458248	0.0243229
244	Level 4	12_Transporters;ABC transporters, prokaryotic type;ABC-2 type and other transporters;Lipopolysaccharide transporter [mD:m00250]	-0.564499	0.0040579
245	Level 4	12_Transporters;ABC transporters, prokaryotic type;ABC-2 type and other transporters;Lipopolysaccharide transporter [mD:m00320]	-0.447465	0.0283444
246	Level 4	12_Transporters;ABC transporters, prokaryotic type;ABC-2 type and other transporters;Lipoprotein-releasing transporter [mD:m00255]	-0.567718	0.00380786
247	Level 4	12_Transporters;ABC transporters, prokaryotic type;ABC-2 type and other transporters;Multidrug/hemolysin transporter [mD:m00298]	-0.442482	0.0303742
248	Level 4	12_Transporters;ABC transporters, prokaryotic type;ABC-2 type and other transporters;Orphan ABC Atpase	-0.373965	0.0718278
249	Level 4	12_Transporters;ABC transporters, prokaryotic type;ABC-2 type and other transporters;Putative ABC transporter [mD:m00315]	-0.479414	0.0177652
250	Level 4	12_Transporters;ABC transporters, prokaryotic type;ABC-2 type and other transporters;Sodium transporter [mD:m00253]	0.436212	0.0330916
251	Level 4	12_Transporters;ABC transporters, prokaryotic type;ABC-2 type and other transporters;Teichoic acid transporter [mD:m00251]	-0.070279	0.744183
252	Level 4	12_Transporters;ABC transporters, prokaryotic type;ABC-2 type and other transporters;Uncharacterized ABC transporter [mD:m00258]	0.990436	2.02e-20
253	Level 4	12_Transporters;ABC transporters, prokaryotic type;Mineral and organic ion transporters;2-Aminoethylphosphonate transporter [mD:m00302]	0.0753144	0.726515
254	Level 4	12_Transporters;ABC transporters, prokaryotic type;Mineral and organic ion transporters;Bicarbonate transporter [mD:m00321]	-0.188486	0.377757
255	Level 4	12_Transporters;ABC transporters, prokaryotic type;Mineral and organic ion transporters;Glycine betaine/proline transporter [mD:m00208]	-0.183206	0.391503
256	Level 4	12_Transporters;ABC transporters, prokaryotic type;Mineral and organic ion transporters;Iron(III) transporter [mD:m00190]	0.175347	0.412477
257	Level 4	12_Transporters;ABC transporters, prokaryotic type;Mineral and organic ion transporters;Mannopine transporter [mD:m00301]	0.87443	2.33e-08
258	Level 4	12_Transporters;ABC transporters, prokaryotic type;Mineral and organic ion transporters;Molybdate transporter [mD:m00189]	0.932194	3.5e-11
259	Level 4	12_Transporters;ABC transporters, prokaryotic type;Mineral and organic ion transporters;Osmoprotectant transporter [mD:m00209]	0.626277	0.0010604
260	Level 4	12_Transporters;ABC transporters, prokaryotic type;Mineral and organic ion transporters;Putative spermidine/putrescine transporter [mD:m00193]	0.634336	0.000871576
261	Level 4	12_Transporters;ABC transporters, prokaryotic type;Mineral and organic ion transporters;Putative sulfate transporter [mD:m00187]	1	3.9e-127
262	Level 4	12_Transporters;ABC transporters, prokaryotic type;Mineral and organic ion transporters;Putative thiamine transporter [mD:m00192]	0.155709	0.467507
263	Level 4	12_Transporters;ABC transporters, prokaryotic type;Mineral and organic ion transporters;Putative tungstate transporter [mD:m00186]	0.61491	0.00138581
264	Level 4	12_Transporters;ABC transporters, prokaryotic type;Mineral and organic ion transporters;Putrescine transporter [mD:m00300]	0.721997	6.8e-05
265	Level 4	12_Transporters;ABC transporters, prokaryotic type;Mineral and organic ion transporters;Spermidine/putrescine transporter [mD:m00299]	0.282595	0.180901
266	Level 4	12_Transporters;ABC transporters, prokaryotic type;Mineral and organic ion transporters;Sulfate transporter [mD:m00185]	-0.463116	0.0226647
267	Level 4	12_Transporters;ABC transporters, prokaryotic type;Mineral and organic ion transporters;Sulfonate/nitrate/taurine transporter [mD:m00188]	0.838732	3.07e-07
268	Level 4	12_Transporters;ABC transporters, prokaryotic type;Mineral and organic ion transporters;Thiamine transporter [mD:m00191]	-0.541344	0.00629728
269	Level 4	12_Transporters;ABC transporters, prokaryotic type;Monosaccharide transporters;AI-2 transporter [mD:m00219]	0.97669	3.41e-16
270	Level 4	12_Transporters;ABC transporters, prokaryotic type;Monosaccharide transporters;D-Allose transporter [mD:m00217]	0.996298	6.06e-25
271	Level 4	12_Transporters;ABC transporters, prokaryotic type;Monosaccharide transporters;D-Xylose transporter [mD:m00215]	0.355356	0.0883665
272	Level 4	12_Transporters;ABC transporters, prokaryotic type;Monosaccharide transporters;Fructose transporter [mD:m00218]	0.97731	2.55e-16
273	Level 4	12_Transporters;ABC transporters, prokaryotic type;Monosaccharide transporters;Histidine transporter [mD:m00226]	-0.346112	0.0975719
274	Level 4	12_Transporters;ABC transporters, prokaryotic type;Monosaccharide transporters;L-Arabinose transporter [mD:m00213]	0.601329	0.00188341
275	Level 4	12_Transporters;ABC transporters, prokaryotic type;Monosaccharide transporters;Lysine/arginine/ornithine transporter [mD:m00225]	-0.396164	0.0553083
276	Level 4	12_Transporters;ABC transporters, prokaryotic type;Monosaccharide transporters;Methyl-galactoside transporter [mD:m00214]	0.229653	0.280357
277	Level 4	12_Transporters;ABC transporters, prokaryotic type;Monosaccharide transporters;Phosphate transporter [mD:m00222]	0.405694	0.0491936
278	Level 4	12_Transporters;ABC transporters, prokaryotic type;Monosaccharide transporters;Phosphonate transporter [mD:m00223]	0.961689	7.53e-14
279	Level 4	12_Transporters;ABC transporters, prokaryotic type;Monosaccharide transporters;Putative multiple sugar transporter [mD:m00216]	-0.294311	0.162714
280	Level 4	12_Transporters;ABC transporters, prokaryotic type;Monosaccharide transporters;Putative phosphonate transporter [mD:m00224]	-0.202727	0.342087
281	Level 4	12_Transporters;ABC transporters, prokaryotic type;Monosaccharide transporters;Rhamnose transporter [mD:m00220]	0.429107	0.0364008
282	Level 4	12_Transporters;ABC transporters, prokaryotic type;Monosaccharide transporters;Ribose transporter [mD:m00212]	0.732772	4.66e-05
283	Level 4	12_Transporters;ABC transporters, prokaryotic type;Monosaccharide transporters;Simple sugar transporter [mD:m00221]	0.721042	7.03e-05
284	Level 4	12_Transporters;ABC transporters, prokaryotic type;Oligosaccharide and polyol transporters;Alpha-glucoside transporter [mD:m00201]	-0.198431	0.352628
285	Level 4	12_Transporters;ABC transporters, prokaryotic type;Oligosaccharide and polyol transporters;Cellobiose transporter [mD:m00206]	0.684323	0.000226048
286	Level 4	12_Transporters;ABC transporters, prokaryotic type;Oligosaccharide and polyol transporters;Glucose/arabinose transporter [mD:m00203]	NA	NA
287	Level 4	12_Transporters;ABC transporters, prokaryotic type;Oligosaccharide and polyol transporters;Lactose/l-arabinose transporter [mD:m00199]	0.881338	1.29e-08
288	Level 4	12_Transporters;ABC transporters, prokaryotic type;Oligosaccharide and polyol transporters;Maltooligosaccharide transporter [mD:m00195]	1	1.05e-156
289	Level 4	12_Transporters;ABC transporters, prokaryotic type;Oligosaccharide and polyol transporters;Maltose/maltodextrin transporter [mD:m00194]	-0.441421	0.030821
290	Level 4	12_Transporters;ABC transporters, prokaryotic type;Oligosaccharide and polyol transporters;Multiple sugar transporter [mD:m00196]	-0.45795	0.0244274
291	Level 4	12_Transporters;ABC transporters, prokaryotic type;Oligosaccharide and polyol transporters;Multiple sugar transporter [mD:m00207]	0.747105	2.73e-05
292	Level 4	12_Transporters;ABC transporters, prokaryotic type;Oligosaccharide and polyol transporters;N-Acetylglucosamine transporter [mD:m00205]	-0.324547	0.121791
293	Level 4	12_Transporters;ABC transporters, prokaryotic type;Oligosaccharide and polyol transporters;Oligogalacturonide transporter [mD:m00202]	-0.0460805	0.830696
294	Level 4	12_Transporters;ABC transporters, prokaryotic type;Oligosaccharide and polyol transporters;Putative ABC transporter [mD:m00210]	-0.713726	9e-05
295	Level 4	12_Transporters;ABC transporters, prokaryotic type;Oligosaccharide and polyol transporters;Putative ABC transporter [mD:m00211]	0.981529	2.7e-17
296	Level 4	12_Transporters;ABC transporters, prokaryotic type;Oligosaccharide and polyol transporters;Putative sugar transporter [mD:m00197]	-0.364351	0.0800484
297	Level 4	12_Transporters;ABC transporters, prokaryotic type;Oligosaccharide and polyol transporters;Sn-glycerol 3-phosphate transporter [mD:m00198]	0.259156	0.221386
298	Level 4	12_Transporters;ABC transporters, prokaryotic type;Oligosaccharide and polyol transporters;Sorbitol/mannitol transporter [mD:m00200]	0.943576	4.89e-12
299	Level 4	12_Transporters;ABC transporters, prokaryotic type;Oligosaccharide and polyol transporters;Trehalose/maltose transporter [mD:m00204]	0.731038	4.96e-05
300	Level 4	12_Transporters;ABC transporters, prokaryotic type;PEPtide and nickel transporters;DiPEPtide transporter [mD:m00324]	-0.0682202	0.751443
301	Level 4	12_Transporters;ABC transporters, prokaryotic type;PEPtide and nickel transporters;Glutathione transporter [mD:m00348]	0.995256	9.23e-24
302	Level 4	12_Transporters;ABC transporters, prokaryotic type;PEPtide and nickel transporters;Microcin c transporter [mD:m00349]	0.897497	2.8e-09
303	Level 4	12_Transporters;ABC transporters, prokaryotic type;PEPtide and nickel transporters;PEPtides/nickel transporter [mD:m00239]	0.794696	3.51e-06
304	Level 4	12_Transporters;ABC transporters, prokaryotic type;Phosphate and amino acid transporters;Arginine transporter [mD:m00229]	-0.07014	0.744672
305	Level 4	12_Transporters;ABC transporters, prokaryotic type;Phosphate and amino acid transporters;Arginine/ornithine transporter [mD:m00235]	0.0510845	0.812613
306	Level 4	12_Transporters;ABC transporters, prokaryotic type;Phosphate and amino acid transporters;Branched-chain amino acid transporter [mD:m00237]	0.968839	8.03e-15
307	Level 4	12_Transporters;ABC transporters, prokaryotic type;Phosphate and amino acid transporters;Cystine transporter [mD:m00234]	-0.47762	0.018258
308	Level 4	12_Transporters;ABC transporters, prokaryotic type;Phosphate and amino acid transporters;D-methionine transporter [mD:m00238]	0.168612	0.430934
309	Level 4	12_Transporters;ABC transporters, prokaryotic type;Phosphate and amino acid transporters;General l-amino acid transporter [mD:m00232]	0.114892	0.59294
310	Level 4	12_Transporters;ABC transporters, prokaryotic type;Phosphate and amino acid transporters;Glutamate transporter [mD:m00233]	-0.375936	0.0702243
311	Level 4	12_Transporters;ABC transporters, prokaryotic type;Phosphate and amino acid transporters;Glutamate/aspartate transporter [mD:m00230]	0.457254	0.0246729
312	Level 4	12_Transporters;ABC transporters, prokaryotic type;Phosphate and amino acid transporters;Glutamine transporter [mD:m00227]	0.676102	0.000287153
313	Level 4	12_Transporters;ABC transporters, prokaryotic type;Phosphate and amino acid transporters;Neutral amino acid transporter [mD:m00322]	0.789705	4.46e-06
314	Level 4	12_Transporters;ABC transporters, prokaryotic type;Phosphate and amino acid transporters;Octopine/nopaline transporter [mD:m00231]	-0.111958	0.602477
315	Level 4	12_Transporters;ABC transporters, prokaryotic type;Phosphate and amino acid transporters;Polar amino acid transporter [mD:m00236]	0.319176	0.128449
316	Level 4	12_Transporters;ABC transporters, prokaryotic type;Phosphate and amino acid transporters;Putative glutamine transporter [mD:m00228]	0.997151	3.42e-26
317	Level 4	12_Transporters;ABC transporters, prokaryotic type;Phosphate and amino acid transporters;Urea transporter [mD:m00323]	-0.634364	0.000870969
318	Level 4	12_Transporters;ABC transporters, prokaryotic type;metallic cation, iron-siderophore and vitamin b12 transporters;Cobalt transporter [mD:m00245]	0.0816497	0.704479
319	Level 4	12_Transporters;ABC transporters, prokaryotic type;metallic cation, iron-siderophore and vitamin b12 transporters;Iron complex transporter [mD:m00240]	-0.0243098	0.910227
320	Level 4	12_Transporters;ABC transporters, prokaryotic type;metallic cation, iron-siderophore and vitamin b12 transporters;Iron/zinc/copper transporter [mD:m00318]	-0.281937	0.181963
321	Level 4	12_Transporters;ABC transporters, prokaryotic type;metallic cation, iron-siderophore and vitamin b12 transporters;Manganese transporter [mD:m00316]	-0.173904	0.416395
322	Level 4	12_Transporters;ABC transporters, prokaryotic type;metallic cation, iron-siderophore and vitamin b12 transporters;Manganese/iron transporter [mD:m00243]	-0.118125	0.582504
323	Level 4	12_Transporters;ABC transporters, prokaryotic type;metallic cation, iron-siderophore and vitamin b12 transporters;Manganese/iron transporter [mD:m00317]	-0.51788	0.00953807
324	Level 4	12_Transporters;ABC transporters, prokaryotic type;metallic cation, iron-siderophore and vitamin b12 transporters;Manganese/zinc/iron transporter [mD:m00319]	-0.43495	0.0336611
325	Level 4	12_Transporters;ABC transporters, prokaryotic type;metallic cation, iron-siderophore and vitamin b12 transporters;Putative ABC transporter [mD:m00247]	0.999954	6.23e-46
326	Level 4	12_Transporters;ABC transporters, prokaryotic type;metallic cation, iron-siderophore and vitamin b12 transporters;Vitamin b12 transporter [mD:m00241]	-0.0691693	0.748094
327	Level 4	12_Transporters;ABC transporters, prokaryotic type;metallic cation, iron-siderophore and vitamin b12 transporters;Zinc transporter [mD:m00242]	-0.62764	0.00102619
328	Level 4	12_Transporters;ABC transporters, prokaryotic type;metallic cation, iron-siderophore and vitamin b12 transporters;Zinc/manganese transporter [mD:m00244]	0.51857	0.00942625
329	Level 4	12_Transporters;Major Facilitator superfamily (MFS);Drug transporters;Acriflavin-sensitivity (Ynfm) family [tc:2.A.1.36]	0.941589	7.09e-12
330	Level 4	12_Transporters;Major Facilitator superfamily (MFS);Drug transporters;Drug:h+ antiporter-1 (12 spanner) (DhA1) family [tc:2.A.1.2]	0.981791	2.31e-17
331	Level 4	12_Transporters;Major Facilitator superfamily (MFS);Drug transporters;Drug:h+ antiporter-2 (14 spanner) (DhA2) family [tc:2.A.1.3]	0.999118	8.67e-32
332	Level 4	12_Transporters;Major Facilitator superfamily (MFS);Drug transporters;Drug:h+ antiporter-3 (12 spanner) (DhA3) [tc:2.A.1.21]	0.998742	4.29e-30
333	Level 4	12_Transporters;Major Facilitator superfamily (MFS);Drug transporters;Fosmidomycin resistance (Fsr) family [tc:2.A.1.35]	0.959281	1.46e-13
334	Level 4	12_Transporters;Major Facilitator superfamily (MFS);Drug transporters;Putative aromatic compound/drug exporter (AcDE) family [tc:2.A.1.32]	0.999166	4.63e-32
335	Level 4	12_Transporters;Major Facilitator superfamily (MFS);Lipid transporters;Lysophospholipid transporter (lplt) family [tc:2.A.1.42]	0.997606	5.04e-27
336	Level 4	12_Transporters;Major Facilitator superfamily (MFS);Metal transporters;Enterobactin (siderophore) exporter (Ents) family [tc:2.A.1.38]	0.999244	1.57e-32
337	Level 4	12_Transporters;Major Facilitator superfamily (MFS);Metal transporters;Nickel resistance (nre) [tc:2.A.1.31]	0.999913	7.4e-43
338	Level 4	12_Transporters;Major Facilitator superfamily (MFS);Metal transporters;Putative bacteriochlorophyll delivery (bcD) family [tc:2.A.1.41]	-0.525527	0.00835741
339	Level 4	12_Transporters;Major Facilitator superfamily (MFS);Metal transporters;Siderophore-iron transporter (sIt) [tc:2.A.1.16]	1	1.67e-155
340	Level 4	12_Transporters;Major Facilitator superfamily (MFS);Nitrate/nitrite transporters;Nitrate/nitrite porter (nnp) family [tc:2.A.1.8]	0.962904	5.31e-14
341	Level 4	12_Transporters;Major Facilitator superfamily (MFS);Organic acid transporters;Anion:cation symporter (Acs) family [tc:2.A.1.14]	0.994504	4.64e-23
342	Level 4	12_Transporters;Major Facilitator superfamily (MFS);Organic acid transporters;Aromatic acid:h+ symporter (AAhs) family [tc:2.A.1.15]	0.987708	3.15e-19
343	Level 4	12_Transporters;Major Facilitator superfamily (MFS);Organic acid transporters;Cyanate porter (cp) family [tc:2.A.1.17]	0.686172	0.000213985
344	Level 4	12_Transporters;Major Facilitator superfamily (MFS);Organic acid transporters;Metabolite:h+ symporter (mhs) family [tc:2.A.1.6]	0.995033	1.53e-23
345	Level 4	12_Transporters;Major Facilitator superfamily (MFS);Organic acid transporters;Monocarboxylate porter (mcp) family [tc:2.A.1.13]	1	2.15e-164
346	Level 4	12_Transporters;Major Facilitator superfamily (MFS);Organic acid transporters;Organic cation transporter (oct) family [tc:2.A.1.19]	1	3.41e-153
347	Level 4	12_Transporters;Major Facilitator superfamily (MFS);Organic acid transporters;Oxalate:formate antiporter (oFA) family [tc:2.A.1.11]	0.999855	2.01e-40
348	Level 4	12_Transporters;Major Facilitator superfamily (MFS);Organic acid transporters;Phenylproprionate permease (ppp) [tc:2.A.1.27]	0.279033	0.186699
349	Level 4	12_Transporters;Major Facilitator superfamily (MFS);Organic acid transporters;Proton coupled folate transporter/heme carrier protein (pcFt/hcp) family [tc:2.A.1.50]	1	2.23e-170
350	Level 4	12_Transporters;Major Facilitator superfamily (MFS);Organic acid transporters;Sialate:h+ symporter (shs) family [tc:2.A.1.12]	0.976733	3.35e-16
351	Level 4	12_Transporters;Major Facilitator superfamily (MFS);Phosphate and organophosphate transporters;Organophosphate:pi antiporter (opA) family [tc:2.A.1.4]	0.967273	1.37e-14
352	Level 4	12_Transporters;Major Facilitator superfamily (MFS);Phosphate and organophosphate transporters;Phosphate:h+ symporter (phs) family [tc:2.A.1.9]	1	3.27e-125
353	Level 4	12_Transporters;Major Facilitator superfamily (MFS);Protein transporters;Feline leukemia virus subgroup c receptor (FlvcR) [tc:2.A.1.28]	1	3.06e-80
354	Level 4	12_Transporters;Major Facilitator superfamily (MFS);Protein transporters;Peptide-acetyl-coA transporter (pAt) [tc:2.A.1.25]	0.0314178	0.884131
355	Level 4	12_Transporters;Major Facilitator superfamily (MFS);Protein transporters;Vesicular neurotransmitter transporter (vnt) [tc:2.A.1.22]	1	2.6e-156
356	Level 4	12_Transporters;Major Facilitator superfamily (MFS);Sugar transporters;Fucose:h+ symporter (Fhs) family [tc:2.A.1.7]	0.794254	3.59e-06
357	Level 4	12_Transporters;Major Facilitator superfamily (MFS);Sugar transporters;Nucleoside:h+ symporter (nhs) family [tc:2.A.1.10]	0.971487	3.06e-15
358	Level 4	12_Transporters;Major Facilitator superfamily (MFS);Sugar transporters;Oligosaccharide:h+ symporter (ohs) family [tc:2.A.1.5]	-0.163394	0.445534
359	Level 4	12_Transporters;Major Facilitator superfamily (MFS);Sugar transporters;Purine transporter (AzgA) family [tc:2.A.1.40]	-0.11435	0.594696
360	Level 4	12_Transporters;Major Facilitator superfamily (MFS);Sugar transporters;Sugar efflux transporter (sEt) [tc:2.A.1.20]	0.897442	2.81e-09
361	Level 4	12_Transporters;Major Facilitator superfamily (MFS);Sugar transporters;Sugar porter (sp) family [tc:2.A.1.1]	0.973301	1.5e-15
362	Level 4	12_Transporters;Major Facilitator superfamily (MFS);Unknown transporters;Putative YqgE transporter (YqgE) family [tc:2.A.1.33]	0.973059	1.65e-15
363	Level 4	12_Transporters;Major Facilitator superfamily (MFS);Unknown transporters;Unknown major facilitator-1 (UmF1) [tc:2.A.1.24]	0.370391	0.0748049
364	Level 4	12_Transporters;Major Facilitator superfamily (MFS);Unknown transporters;Unknown major facilitator-2 (UmF2) [tc:2.A.1.26]	0.999942	7.99e-45
365	Level 4	12_Transporters;Phosphotransferase system (pts);Enzyme I and hpr;2-O-A-mannosyl-D-glycerate-specific II component [mD:m00305]	-0.134005	0.532452
366	Level 4	12_Transporters;Phosphotransferase system (pts);Enzyme I and hpr;Arbutin-like II component [mD:m00268]	-0.433054	0.0345316
367	Level 4	12_Transporters;Phosphotransferase system (pts);Enzyme I and hpr;Ascorbate-specific II component [mD:m00283]	-0.562524	0.00421801
368	Level 4	12_Transporters;Phosphotransferase system (pts);Enzyme I and hpr;Cellobiose-specific II component [mD:m00275]	-0.295896	0.160357
369	Level 4	12_Transporters;Phosphotransferase system (pts);Enzyme I and hpr;D-glucosamine-specific II component [mD:m00282]	-0.272472	0.197707
370	Level 4	12_Transporters;Phosphotransferase system (pts);Enzyme I and hpr;Enzyme I	0.291685	0.166675
371	Level 4	12_Transporters;Phosphotransferase system (pts);Enzyme I and hpr;Enzyme II_glucose-specific component [mD:m00265]	-0.388646	0.0605344
372	Level 4	12_Transporters;Phosphotransferase system (pts);Enzyme I and hpr;Fructose-specific II component [mD:m00273]	-0.745221	2.94e-05
373	Level 4	12_Transporters;Phosphotransferase system (pts);Enzyme I and hpr;Fructose-specific II component [mD:m00304]	-0.231099	0.277256
374	Level 4	12_Transporters;Phosphotransferase system (pts);Enzyme I and hpr;Fructose-specific II-like component [mD:m00306]	0.817663	1.07e-06
375	Level 4	12_Transporters;Phosphotransferase system (pts);Enzyme I and hpr;Galactitol-specific II component [mD:m00279]	-0.166933	0.435603
376	Level 4	12_Transporters;Phosphotransferase system (pts);Enzyme I and hpr;Galactosamine-specific II component [mD:m00287]	-0.371273	0.0740616
377	Level 4	12_Transporters;Phosphotransferase system (pts);Enzyme I and hpr;Glucitol/sorbitol-specific II component [mD:m00280]	-0.11444	0.594403
378	Level 4	12_Transporters;Phosphotransferase system (pts);Enzyme I and hpr;Hybrid protein	0.926727	8e-11
379	Level 4	12_Transporters;Phosphotransferase system (pts);Enzyme I and hpr;Lactose-specific	0.846999	1.79e-07
380	Level 4	12_Transporters;Phosphotransferase system (pts);Enzyme I and hpr;Maltose and glucose-specific II component [mD:m00266]	-0.432003	0.0350215
381	Level 4	12_Transporters;Phosphotransferase system (pts);Enzyme I and hpr;Mannitol-specific II component [mD:m00274]	-0.45087	0.0270208
382	Level 4	12_Transporters;Phosphotransferase system (pts);Enzyme I and hpr;Mannose-specific II component [mD:m00276]	-0.550869	0.00527554
383	Level 4	12_Transporters;Phosphotransferase system (pts);Enzyme I and hpr;N-acetylgalactosamine-specific II component [mD:m00277]	-0.310014	0.140406
384	Level 4	12_Transporters;Phosphotransferase system (pts);Enzyme I and hpr;N-acetylglucosamine-specific II component [mD:m00267]	0.494667	0.0139969
385	Level 4	12_Transporters;Phosphotransferase system (pts);Enzyme I and hpr;N-acetylmuramic acid-specific II component [mD:m00303]	-0.462363	0.022915
386	Level 4	12_Transporters;Phosphotransferase system (pts);Enzyme I and hpr;Nitrogen regulatory II component	-0.449423	0.027577
387	Level 4	12_Transporters;Phosphotransferase system (pts);Enzyme I and hpr;Phosphocarrier protein hpr	-0.806842	1.91e-06
388	Level 4	12_Transporters;Phosphotransferase system (pts);Enzyme I and hpr;Sorbose-specific II component [mD:m00278]	-0.0725505	0.736197
389	Level 4	12_Transporters;Phosphotransferase system (pts);Enzyme I and hpr;Sucrose-specific II component [mD:m00269]	-0.418813	0.0416539
390	Level 4	12_Transporters;Phosphotransferase system (pts);Enzyme I and hpr;Teta-glucosides-specific II component [mD:m00271]	-0.293271	0.164275
391	Level 4	12_Transporters;Phosphotransferase system (pts);Enzyme I and hpr;Trehalose-specific II component [mD:m00270]	-0.274232	0.194711
392	Level 4	12_Transporters;Phosphotransferase system (pts);Enzyme I and hpr;arbutin-, cellobiose-, and salicin-specific II component [mD:m00272]	-0.481279	0.0172644
