# Supplementary material for: Continental-Scale Paddy Soil Bacterial Community Structure, Function, and Biotic Interaction
Source: mSystems. 2021 Sep 21;6(5):e01368-20. doi: 10.1128/mSystems.01368-20 (PMC8547477; doi:10.1128/mSystems.01368-20)
Supplement: DATA SET S2 [file msystems.01368-20-sd002.xlsx]

## Sheet: Data Sheet1
Site geographic and climatic conditions and the basic physico-chemical properties associated with each of soil samples collected in this study.
Paddy soils in Sanjiang Plain
Sample ID	Site Location	Sampling date	Longitude (°N)	Latitude (°E)	Elevation (m)	MAT (°C)	MAP (mm/d)	MMT (°C)	MMP (mm/d)	RST (°C)	RAT (°C)	pH	Conductivity (μS/cm)	Field Moisture%	TC%	TN%	TP‰	Olsen-P (mg/kg)	Ph (m)	Tiller Number	FD (m)	Land type description
H01	Sanjiang	2018-06-10	129.903	46.3158	95	4.09	1.8	19.3	3.2	23	22	6.72	127	31	1.76	0.11	0.52	9.87	66.2	16	1.5	paddy field
H03	Sanjiang	2018-06-11	130.307	46.9692	90	3.77	1.71	18.8	2.94	21.3	23.5	6.67	162	37	2.41	0.13	0.51	9.48	76.4	19.8	10.6	paddy field
H05	Sanjiang	2018-06-11	130.467	47.3689	99	2.78	1.8	18.1	3.04	20.8	19.9	6.27	104	32	1.81	0.11	0.63	10.37	82.4	22.8	12.8	paddy field
H07	Sanjiang	2018-06-11	131.159	47.6544	64	2.55	1.8	17.9	2.89	20.4	21.1	6.58	128	27	1.1	0.08	0.52	20.29	79.2	18	8.8	paddy field
H09	Sanjiang	2018-06-11	131.942	47.4178	63	2.56	1.8	17.9	2.89	20.9	20.6	6.43	109	26	1.02	0.08	0.41	11.49	82.2	23	7	paddy field
H11	Sanjiang	2018-06-12	131.027	47.0181	51	2.62	1.8	18	2.89	21.8	20.3	7	414	35	2.18	0.13	0.56	20.34	97.2	19	8.8	paddy field
H13	Sanjiang	2018-06-12	131.697	46.7433	69	3.36	1.68	18.2	2.72	19.8	19.2	6.66	164	33	1.87	0.12	0.58	13.8	86.2	19	2.6	paddy field
H15	Sanjiang	2018-06-12	131.697	46.7439	69	3.36	1.68	18.2	2.72	18.9	19.2	6.6	145	40	1.94	0.12	0.54	15.07	98.4	20.2	5.8	paddy field
H17	Sanjiang	2018-06-12	131.697	46.7444	69	3.36	1.68	18.2	2.72	20.5	19.7	6.58	341	34	1.99	0.13	0.58	19.4	90.6	22	6	paddy field
H19	Sanjiang	2018-06-13	132.611	47.2728	67	1.92	1.89	17.4	2.79	18.8	17.8	6.64	303	31	2.06	0.12	0.67	30.74	93.8	20	9.8	paddy field
H21	Sanjiang	2018-06-13	132.901	47.8	50	2.01	1.89	17.5	2.79	20	24.2	6.18	120	36	2.37	0.15	0.88	30.8	86.8	15	13.8	paddy field
H23	Sanjiang	2018-06-13	134.259	48.1958	38	1.13	2.14	17.2	2.79	21.3	23.9	6.03	134	36	2.37	0.15	0.76	20.36	57.4	9.2	6.4	paddy field
H26	Sanjiang	2018-06-13	133.911	47.5917	55	1.89	1.98	17.4	2.68	19.9	18.6	6.42	181	37	2.06	0.13	1.16	77.76	89.8	18.4	5.4	paddy field
H28	Sanjiang	2018-06-14	133.196	47.5747	48	1.92	1.98	17.5	2.68	19.3	20.2	6.34	162	36	2.16	0.13	0.7	50.28	81.2	21	11.2	paddy field
H30	Sanjiang	2018-06-14	132.752	46.9344	46	2.82	1.8	17.6	2.63	20.8	24.2	6.57	162	30	2.52	0.15	0.86	62.81	90	17.6	6.6	paddy field
H32	Sanjiang	2018-06-14	132.572	46.2106	92	2.57	1.8	17.3	2.63	21	18	6.17	90	49	6.07	0.33	1.5	62.71	74.4	15.4	5.2	paddy field
H34	Sanjiang	2018-06-15	132.24	46.4531	74	2.67	1.8	17.4	2.63	19.8	22	6.76	95	26	1.35	0.09	0.63	22.04	73.6	21.2	5.2	paddy field
H36	Sanjiang	2018-06-15	132.772	45.7322	77	3.69	1.85	17.6	2.71	22	26.5	6.61	115	35	2.44	0.14	0.71	86.02	86.4	21.6	4.6	paddy field
H38	Sanjiang	2018-06-15	133.372	45.6353	65	3.93	1.97	18	2.6	23	25	5.82	57	33	1.36	0.09	0.74	89.53	71.2	24	8.4	paddy field
H40	Sanjiang	2018-06-16	133.387	45.9042	52	4	1.97	18	2.6	21	25.9	6.22	88	40	3.1	0.2	0.8	71.83	107.4	22	11.6	paddy field
H42	Sanjiang	2018-06-17	132.397	45.7656	100	3.57	1.85	17.5	2.71	20.7	26.2	5.89	69	37	3.05	0.19	1.02	53	103.8	14.4	15	paddy field
H44	Sanjiang	2018-06-17	132.398	45.7661	100	3.57	1.85	17.5	2.71	21.2	26.2	6.17	108	46	3.1	0.19	0.99	50.46	79	25.4	16.4	paddy field
H46	Sanjiang	2018-06-17	131.864	45.6122	109	3.94	1.74	18.2	2.83	21.3	22.1	6.54	101	39	2.07	0.12	0.69	43.98	88.4	21.7	3.2	paddy field
H48	Sanjiang	2018-06-18	129.249	45.9542	126	4.37	1.84	19.3	3.28	20.9	23.8	6.62	117	38	2	0.14	0.98	59.05	81.8	19.8	5.2	paddy field
Adjacent soils from other lands in Sanjiang Plain
Sample ID	Site Location	Sampling date	Longitude (°N)	Latitude (°E)	Elevation (m)	MAT (°C)	MAP (mm/d)	MMT (°C)	MMP (mm/d)	RST (°C)	RAT (°C)	pH	Conductivity (μS/cm)	Field Moisture%	TC%	TN%	TP‰	Olsen-P (mg/kg)	Ph (m)	Tiller Number	FD (m)	Land type description
HE01	Sanjiang	2018-08-18	130.916	47.3472	67	2.95	1.8	19.9	4.38	24.5	29.7	6.8	143	38	1.86	0.14	0.54	12.89	/	/	10	marsh; riverside
HE02	Sanjiang	2018-08-18	130.926	47.3356	73	2.92	1.8	19.9	4.38	22.5	27.9	5.8	115	43	6.54	0.48	0.78	2.82	/	/	0	fen
HE03	Sanjiang	2018-08-18	130.257	46.8475	90	3.77	1.71	20.3	4.13	21.6	19.6	5.63	461	14	1.88	0.11	0.7	18.85	/	/	0	dry farmland; cornfield
HE04	Sanjiang	2018-08-19	131.32	46.9944	61	3.4	1.68	20.1	3.93	26.1	27.8	6.86	160	47	3.33	0.28	0.42	5	/	/	100	marsh; lakeside
HE05	Sanjiang	2018-08-19	131.322	46.9925	61	3.4	1.68	20.1	3.93	20.5	27.6	6.82	199	43	1.03	0.07	0.36	3.46	/	/	40	marsh
HE06	Sanjiang	2018-08-19	131.732	46.9281	74	3.33	1.68	20.1	3.93	25.2	22.7	7.4	360	40	1.55	0.11	0.37	2.69	/	/	30	marsh
HE07	Sanjiang	2018-08-19	131.731	46.9322	64	3.38	1.68	20.1	3.93	25.2	23.7	7.67	363	34	1.85	0.09	0.37	1.92	/	/	36.7	marsh
HE08	Sanjiang	2018-08-19	132.139	46.7167	67	2.71	1.8	19.6	3.98	22.3	21.2	7.01	202	49	2.8	0.17	0.54	15.82	/	/	60	marsh
HE09	Sanjiang	2018-08-20	132.251	47.2094	186	1.3	1.89	18.6	4.37	19.2	24.4	5.63	158	30	6.83	0.44	0.94	4.91	/	/	0	temperate coniferous forest
HE10	Sanjiang	2018-08-20	132.528	47.7039	47	2.03	1.89	19.3	4.37	25.8	26.4	7.35	154	25	0.65	0.03	0.62	20.91	/	/	27.3	marsh; riverside sand land
HE11	Sanjiang	2018-08-20	132.868	47.785	58	1.97	1.89	19.3	4.37	24.8	24.1	6.19	80	47	4.88	0.39	1.49	20.73	/	/	30	fen
HE12	Sanjiang	2018-08-20	133.874	48.2217	39	1.24	2.04	19.1	4.84	24.3	19.5	6.7	95	20	0.7	0.04	0.42	11.09	/	/	2.3	marsh; lakeside sand land
HE13	Sanjiang	2018-08-21	134.747	48.355	35	1.14	2.14	19.2	4.8	19.5	22.1	5.68	117	40	5.45	0.45	1.25	18	/	/	0	marsh; wet meadow
HE14	Sanjiang	2018-08-21	134.694	48.2992	32	1.16	2.14	19.2	4.8	21.4	21	6.03	101	55	3.08	0.22	0.9	21.28	/	/	17	marsh
HE15	Sanjiang	2018-08-21	133.884	47.5394	51	1.91	1.98	19.5	4.44	24.2	20.6	6.07	124	64	2.73	0.63	0.54	5.44	/	/	32.7	marsh; vernal pools
HE16	Sanjiang	2018-08-22	133.884	47.5378	48	1.92	1.98	19.5	4.44	19.3	20	5.55	110	74	2.64	0.64	1.42	3.15	/	/	0	marsh
HE17	Sanjiang	2018-08-22	134.026	47.3386	87	1.98	2.13	19.6	4.48	19.7	20.5	5.67	80	36	5.29	0.4	1.1	3.46	/	/	0	temperate deciduous broadleaved forest
HE18	Sanjiang	2018-08-22	133.767	47.2761	47	1.93	1.98	19.5	4.44	18.6	23.3	6.3	102	48	3.98	0.33	0.69	12.71	/	/	0.5	wet meadows; Marsh
HE19	Sanjiang	2018-08-23	133.805	46.4147	37	3.01	1.91	20.1	4.03	20.4	20.7	4.88	51	23	0.62	0.04	0.37	26	/	/	10	marsh; riverside
HE20	Sanjiang	2018-08-23	133.805	46.4178	37	3.01	1.91	20.1	4.03	19.4	25.2	4.74	64	45	3.23	0.24	0.93	20.91	/	/	0	wet meadows; Marsh
HE21	Sanjiang	2018-08-23	133.604	46.1661	51	2.93	1.91	20.1	4.03	23.7	25.7	5.36	54	40	1.83	0.13	0.94	17.46	/	/	0	vernal pools; Marsh
HE22	Sanjiang	2018-08-23	132.371	45.3442	79	3.68	1.85	20	3.92	19.7	20	5.29	112	6	1.49	0.1	0.16	6.18	/	/	0	temperate deciduous broadleaved forest
HE23	Sanjiang	2018-08-23	132.319	45.3644	72	3.72	1.85	20.1	3.92	20.2	20.4	6.8	261	43	0.94	0.06	1.15	11.46	/	/	60	vernal pools; Marsh
Paddy soils in Lianghu Plain
Sample ID	Site Location	Sampling date	Longitude (°N)	Latitude (°E)	Elevation (m)	MAT (°C)	MAP (mm/d)	MMT (°C)	MMP (mm/d)	RST (°C)	RAT (°C)	pH	Conductivity (μS/cm)	Field Moisture%	TC%	TN%	TP‰	Olsen-P (mg/kg)	Ph (m)	Tiller Number	FD (m)	Land type description
L02	Lianghu	2018-07-17	113.791	30.9911	30	16.5	3.33	26.4	5.89	23.9	25.2	7.02	316	37	1.6	0.14	0.57	11.87	42	7.7	7	paddy field
L03	Lianghu	2018-07-17	113.592	31.2725	62	16.4	2.98	26.5	5.9	25.4	24.8	6.94	215	29	1.05	0.08	0.48	9.09	109.8	9.3	1.5	paddy field
L04	Lianghu	2018-07-17	113.172	31.0056	55	16.5	2.98	26.5	5.9	25	28.1	7.38	364	41	3.17	0.23	0.74	7.42	126.8	7.3	1.5	paddy field
L05	Lianghu	2018-07-17	113.381	30.7894	28	16.5	3.33	26.4	5.89	23.6	30.3	5.85	179	44	1.89	0.11	0.33	11.13	96	14.5	8	paddy field
L06	Lianghu	2018-07-18	113.608	30.6103	29	16.5	3.33	26.4	5.89	26.4	27	7.39	239	37	2.08	0.14	0.86	12.43	109	13.5	5.5	paddy field
L08	Lianghu	2018-07-18	112.888	30.5111	34	16.3	3.26	26.2	5.95	27.4	24.9	7.34	266	43	1.81	0.12	0.87	14.29	117.8	12.5	13.3	paddy field
L09	Lianghu	2018-07-19	112.449	30.5731	38	16.2	3.26	26.2	5.95	26.1	29.9	6.12	219	38	3.02	0.17	0.62	13.54	128.8	12.3	2.8	paddy field
L10	Lianghu	2018-07-19	112.129	30.9744	115	15.8	3.26	25.8	5.95	26.9	31.7	6.93	266	37	1.93	0.11	1.12	42.67	128.5	17.3	1.8	paddy field
L11	Lianghu	2018-07-19	111.87	30.8647	60	16.2	3.18	26.6	6	29.4	32.1	7.37	341	38	1.01	0.04	0.18	3.9	87.8	18.3	2.3	paddy field
L12	Lianghu	2018-07-19	111.644	30.6842	141	15.8	3.18	26.2	6	26.2	33.8	6.11	211	38	1.95	0.14	0.69	8.91	90.5	11	0.5	paddy field
L14	Lianghu	2018-07-20	112.386	30.1158	35	16.3	3.26	26.2	5.95	28.9	30	7.24	309	35	1.98	0.11	0.82	10.76	62.3	8.5	1.5	paddy field
L15	Lianghu	2018-07-20	112.873	29.8114	16	16.6	3.58	26.3	5.97	28.8	32.2	6.34	127	43	2.54	0.07	0.77	11.87	110.8	10.3	7	paddy field
L16	Lianghu	2018-07-20	112.309	29.4206	33	16.5	3.58	26.2	5.97	29.3	27.1	7.57	242	40	2.53	0.17	0.92	11.5	88.5	15	4	paddy field
L18	Lianghu	2018-07-21	111.624	29.1314	27	16.9	3.48	27	6.12	26.1	32.1	6.74	190	40	2.35	0.19	0.58	14.1	78	10.8	1	paddy field
L19	Lianghu	2018-07-21	111.942	28.7811	44	17.1	3.73	27.3	6.11	26.9	35	5.12	113	47	2.66	0.21	0.59	10.95	95	21.5	5.3	paddy field
L20	Lianghu	2018-07-21	112.343	28.7958	41	17.2	3.85	26.8	5.87	32.1	35	6.13	161	48	2.3	0.18	0.19	6.68	38.3	1	7.8	paddy field
L21	Lianghu	2018-07-21	112.433	29.1325	17	16.6	3.58	26.3	5.97	29.4	30.8	7.5	282	44	2.67	0.2	0.51	9.09	121	7.3	12	paddy field
L23	Lianghu	2018-07-22	112.905	28.4914	64	17.1	3.85	26.7	5.87	31.4	26.1	5.89	169	45	2.84	0.21	0.78	9.46	64.3	8.5	0.3	paddy field
L24	Lianghu	2018-07-22	113.047	28.7511	48	17.4	3.97	27.1	5.63	26.4	27.3	5.26	113	46	2.57	0.18	0.67	10.76	96.8	8.8	8	paddy field
L25	Lianghu	2018-07-23	113.09	29.2711	15	16.9	3.69	26.7	5.81	25.9	28.9	6.14	177	38	2.23	0.17	0.47	6.12	73.3	7.3	0.5	paddy field
L26	Lianghu	2018-07-23	113.334	29.6897	24	16.9	3.69	26.7	5.81	28.7	26.1	7.42	257	34	1.55	0.11	0.85	8.91	84.3	21.8	3.3	paddy field
L27	Lianghu	2018-07-23	113.59	29.9011	15	16.9	3.69	26.7	5.81	28.2	21.1	7.36	244	36	1.83	0.09	0.87	11.32	106.8	16	7	paddy field
L29	Lianghu	2018-07-23	114.219	29.8922	29	17.1	3.85	26.9	5.78	28.7	25.2	5.72	97	42	1.86	0.17	0.34	5.38	76.3	12.5	5.8	paddy field
L30	Lianghu	2018-07-23	115.056	30.2983	10	16.9	3.66	26.8	6.08	27.7	24.9	7.03	294	45	2.83	0.19	0.84	39.34	99	12	3.8	paddy field
L31	Lianghu	2018-07-24	115.056	30.2983	10	16.9	3.66	26.8	6.08	27.7	24.9	7.03	294	45	2.83	0.19	0.85	39.34	99	12	3.8	paddy field
L32	Lianghu	2018-07-24	114.987	30.3875	20	16.8	3.48	26.6	5.97	27.7	25.1	6.5	203	33	2.29	0.15	0.68	41.34	99.8	15.5	0.5	paddy field
Adjacent soils from other lands in Lianghu Plain
Sample ID	Site Location	Sampling date	Longitude (°N)	Latitude (°E)	Elevation (m)	MAT (°C)	MAP (mm/d)	MMT (°C)	MMP (mm/d)	RST (°C)	RAT (°C)	pH	Conductivity (μS/cm)	Field Moisture%	TC%	TN%	TP‰	Olsen-P (mg/kg)	Ph (m)	Tiller Number	FD (m)	Land type description
LE01	Lianghu	2018-07-17	113.864	30.9792	25	16.5	3.33	26.4	5.89	23.7	23.8	6.9	221	34	1.2	0.1	0.38	7.24	/	/	2.5	dry farmland; abandoned
LE02	Lianghu	2018-07-17	113.281	31.1708	74	16.4	2.98	26.4	5.9	23.2	27	7.71	238	16	1.87	0.06	0.4	1.67	/	/	0	forest plantations
LE03	Lianghu	2018-07-18	113.637	30.5647	24	16.5	3.33	26.4	5.89	28.2	28.5	8.08	120	21	0.9	0.01	0.71	7.98	/	/	0	dry farmland; sweet potato plot at riverside
LE04	Lianghu	2018-07-19	112.727	30.4078	27	16.3	3.26	26.2	5.95	25.5	27.1	7.55	305	38	1.68	0.07	0.73	10.2	/	/	12.8	marsh; riverside
LE05	Lianghu	2018-07-20	112.414	30.0247	26	16.3	3.26	26.2	5.95	26.6	31.4	7.58	168	27	1.73	0.12	0.62	6.68	/	/	17.5	marsh; human-affected pond
LE06	Lianghu	2018-07-20	112.415	29.3897	16	16.6	3.58	26.3	5.97	31.2	29	7.41	262	35	3.05	0.1	0.62	5.2	/	/	35	marsh; lakeside
LE07	Lianghu	2018-07-21	111.751	28.8903	38	17.2	3.73	27.3	6.11	25.4	34.5	6.93	240	47	1.91	0.17	0.7	13.17	/	/	68.5	marsh; human-affected pond
LE08	Lianghu	2018-07-22	112.929	28.1836	160	16.5	3.85	26.2	5.87	30	32	4.18	177	38	7.77	0.45	0.86	20.41	/	/	0	tropical moist evergreen broadleaf forests
LE09	Lianghu	2018-07-23	113.174	29.4647	20	16.9	3.69	26.7	5.81	28.4	24.9	5.09	127	29	1.48	0.11	0.68	10.39	/	/	0.5	dry farmland
LE10	Lianghu	2018-07-23	114.146	29.9744	36	17.1	3.85	26.9	5.78	29.3	26.3	4.59	59	20	0.97	0.09	0.51	7.98	/	/	0	dry farmland; cornfield
LE11	Lianghu	2018-07-23	114.863	30.0756	26	16.8	3.48	26.6	5.97	28	24	6.17	200	46	2.16	0.17	0.39	38.34	/	/	0	marsh
LE12	Lianghu	2018-07-24	115.007	30.3992	2	17	3.66	26.9	6.08	27.2	24.9	7.71	208	22	2.36	0.03	0.74	40.34	/	/	0	marsh; human-affected Riverside
LE13	Lianghu	2018-07-24	114.608	30.6064	16	16.8	3.48	26.6	5.97	24.4	29.7	7.73	177	20	2.43	0.11	0.86	43.34	/	/	0	tropical moist evergreen broadleaved forests
Paddy soils in Taihu Plain
Sample ID	Site Location	Sampling date	Longitude (°N)	Latitude (°E)	Elevation (m)	MAT (°C)	MAP (mm/d)	MMT (°C)	MMP (mm/d)	RST (°C)	RAT (°C)	pH	Conductivity (μS/cm)	Field Moisture%	TC%	TN%	TP‰	Olsen-P (mg/kg)	Ph (m)	Tiller Number	FD (m)	Land type description
T02	Taihu	2018-07-25	120.468	30.1717	12	15.9	3.93	26.3	5.7	29.1	32.1	7	410	31	1.53	0.13	0.96	33.51	44.2	6.8	0.8	paddy field
T04	Taihu	2018-07-25	121.246	30.1281	16	16.2	3.92	26.05	5.55	30.6	32	6.57	155	36	1.47	0.16	0.51	14.92	43.8	4.6	4.4	paddy field
T05	Taihu	2018-07-26	121.476	30.0911	5	16.2	3.92	26.15	5.55	29	31.3	6.56	500	50	2.7	0.2	0.41	11	58	19.2	1.8	paddy field
T08	Taihu	2018-07-26	121.045	30.6336	13	16.2	3.92	26.1	5.55	28.4	29.2	6.8	394	35	0.29	0.06	0.65	21.05	43.4	5.2	6	paddy field
T10	Taihu	2018-07-26	121.475	30.8389	1	16.2	3.92	26.15	5.55	29.1	28.6	7.55	401	30	0.82	0.08	0.8	22.16	49.2	13.8	10.8	paddy field
T12	Taihu	2018-07-26	121.814	31.0631	5	15.3	3.59	25.45	5.57	28.7	29.8	7.05	519	36	1.45	0.1	0.67	17.91	54.6	6.6	1.4	paddy field
T13	Taihu	2018-07-26	121.518	30.0125	16	16.2	3.92	26.05	5.55	28.7	27.8	6.84	429	45	1.64	0.13	0.71	21.31	64.4	13	4.6	paddy field
T14	Taihu	2018-07-27	121.191	30.9369	-4	16.3	3.92	26.2	5.55	28.3	30.2	7.37	802	37	0.98	0.08	1.08	66.39	33.4	3	1.2	paddy field
T18	Taihu	2018-07-27	120.048	30.6847	23	15.9	3.93	26.25	5.7	31.3	32.5	6.23	172	39	1.37	0.08	0.32	10.23	43.2	5	0.8	paddy field
T19	Taihu	2018-07-27	120.131	30.8686	15	15.9	3.93	26.3	5.7	31.4	31.8	6.04	284	36	1.25	0.09	0.42	7.62	43.8	9.4	2.6	paddy field
T22	Taihu	2018-07-28	121.095	31.1369	11	15.3	3.59	25.45	5.57	29.9	30.1	6.44	549	45	2.24	0.18	0.8	16.87	40	3.4	5.2	paddy field
T23	Taihu	2018-07-28	121.356	31.3686	6	15.3	3.59	25.45	5.57	28.2	30.5	7.14	692	41	1.57	0.12	1.07	36.66	79.4	14	4.6	paddy field
T26	Taihu	2018-07-28	120.472	31.1742	-6	15.2	3.57	25.65	5.73	28.4	24.9	6.64	284	29	1.26	0.1	0.7	8.88	43.2	12.6	0.4	paddy field
T28	Taihu	2018-07-29	120.683	31.6097	-7	15.2	3.57	25.65	5.73	27.8	25.3	6.14	414	36	1.99	0.15	0.71	17.24	43.4	6.4	9.8	paddy field
T30	Taihu	2018-07-29	120.482	31.9117	15	15.1	3.57	25.55	5.73	28.7	29	7	451	45	2.23	0.16	0.83	0.59	42.4	14.4	7	paddy field
T32	Taihu	2018-07-29	119.777	32.0475	2	15.1	3.17	25.4	5.99	28.2	28.4	6.85	420	40	2.25	0.17	0.91	24.88	63.6	17	4.4	paddy field
T33	Taihu	2018-07-29	119.326	32.1397	-3	15.1	3.17	25.4	5.99	28.9	27.3	7.08	494	40	1.71	0.13	0.65	22.23	66.8	14.6	8.8	paddy field
T34	Taihu	2018-07-29	119.008	30.9353	15	16.1	3.94	26.5	5.72	29.4	28	6.84	423	40	1.29	0.1	0.37	1.63	59	13.8	3.2	paddy field
T36	Taihu	2018-07-30	119.81	31.8156	5	15.4	3.56	25.8	5.83	28.5	30	6.52	182	37	1.81	0.12	0.65	15.38	63	17.6	3.2	paddy field
T38	Taihu	2018-07-30	119.677	31.5586	3	15.4	3.56	25.8	5.83	32.2	31.1	7.2	415	32	1.46	0.13	1.52	104.5	42.6	16.8	5.4	paddy field
T40	Taihu	2018-07-30	119.067	31.6547	37	15.2	3.56	25.65	5.83	29.6	31	6.45	363	35	1.2	0.11	0.49	7.57	73.2	10	3.8	paddy field
T42	Taihu	2018-07-31	118.513	31.2692	9	15.8	3.54	26.05	5.87	30	33	6.8	190	45	1.81	0.16	0.32	-2.45	99.2	12.2	0.4	paddy field
T43	Taihu	2018-07-31	118.362	30.9139	9	16.4	3.93	26.8	5.72	34	32.8	5.94	179	44	1.81	0.13	0.34	11.48	54.8	6.4	3.2	paddy field
T46	Taihu	2018-07-31	119.171	31.1922	18	15.3	3.56	25.75	5.83	30.2	34.2	6.09	175	35	1.38	0.1	0.4	15.9	108	13.6	5	paddy field
T47	Taihu	2018-07-31	119.121	30.9708	43	15.9	3.94	26.35	5.72	32.2	30.3	5.57	115	33	1.56	0.13	0.54	12.8	53	10.2	2.4	paddy field
T49	Taihu	2018-08-01	119.863	30.9847	62	15.8	3.94	26.25	5.72	28.4	32.3	5.32	773	53	2.16	0.11	0.49	9.6	64.8	6.6	3.8	paddy field
Adjacent soils from other lands in Taihu Plain
Sample ID	Site Location	Sampling date	Longitude (°N)	Latitude (°E)	Elevation (m)	MAT (°C)	MAP (mm/d)	MMT (°C)	MMP (mm/d)	RST (°C)	RAT (°C)	pH	Conductivity (μS/cm)	Field Moisture%	TC%	TN%	TP‰	Olsen-P (mg/kg)	Ph (m)	Tiller Number	FD (m)	Land type description
TE01	Taihu	2018-09-01	120.576	30.0589	20	15.9	3.93	24.15	4.77	27.4	28.9	7.77	247	32	0.7	0.03	0.59	30.59	/	/	12.3	marsh; riverside; human affected
TE02	Taihu	2018-09-01	120.991	30.0514	8	16	3.93	24.25	4.77	23.8	33.5	6.82	215	49	2.85	0.17	0.44	10.2	/	/	3.3	marsh; lakeside; it was once a paddy field
TE03	Taihu	2018-09-01	121.518	30.0494	26	16.1	3.92	24.4	4.97	29.2	30.8	6.25	98	33	1.38	0.1	0.29	4.81	/	/	35	marsh; lakeside; human affected
TE04	Taihu	2018-09-01	121.151	30.3122	0	16.2	3.92	24.55	4.97	25.3	30.1	7.61	724	32	1.69	0.02	NA	NA	/	/	7.3	marsh; natural wetland
TE05	Taihu	2018-09-01	121.16	30.3164	0	16.2	3.92	24.55	4.97	28.3	27	7.6	648	33	1.26	0.02	0.38	6.54	/	/	70	marsh; natural wetland
TE06	Taihu	2018-09-03	120.04	30.5128	0	16	3.93	24.25	4.77	26.4	31.2	6.41	239	46	2.46	0.17	0.16	8.27	/	/	7.3	marsh; lakeside; human affected
TE07	Taihu	2018-09-03	120.707	30.7769	-3	16	3.93	24.3	4.77	29	30.3	7.05	276	33	1.34	0.08	0.43	11.93	/	/	6.3	marsh; riverside; human affected
TE08	Taihu	2018-09-03	120.743	30.8967	8	16	3.93	24.25	4.77	25.4	30	6.84	383	44	2.76	0.25	0.35	3.13	/	/	40	marsh; lakeside; human affected
TE09	Taihu	2018-09-04	121.964	30.8808	0	16.2	3.92	24.55	4.97	25.9	27.8	7.9	289	28	2.06	0.08	0.36	3.13	/	/	20	marsh; lakeside; human affected
TE10	Taihu	2018-09-04	121.508	31.3956	0	15.3	3.59	23.95	4.53	23.9	27	7.52	320	35	2.47	0.05	0.46	15.01	/	/	1.3	marsh; tideland of the Yangtze River
TE11	Taihu	2018-09-04	121.946	31.5183	3	15.3	3.59	23.9	4.53	25.7	26.9	7.76	3	31	2.17	0.12	0.4	4.23	/	/	0	marsh; wet meadow
TE12	Taihu	2018-09-05	121.233	31.7272	5	15.3	3.59	23.9	4.53	25.6	27	7.68	316	33	0.01	0	0.56	11.74	/	/	0.5	marsh; tideland of the Yangtze River estuary
TE13	Taihu	2018-09-05	120.818	31.1706	0	15.2	3.57	23.65	4.4	24.4	27.7	3.69	253	37	3.47	0.27	0.48	68.69	/	/	0	swamp; Taxodium ascendens Brongn
TE14	Taihu	2018-09-05	120.286	31.1581	7	15.1	3.57	23.65	4.4	27.5	27.5	6.8	374	43	1.56	0.09	0.2	5.39	/	/	60	marsh; lakeside of Lake Tai
TE15	Taihu	2018-09-06	120.351	31.3214	-11	15.2	3.57	23.75	4.4	27.1	25.7	7.46	407	31	0.56	0.02	0.28	2.31	/	/	20	marsh; lakeside of Lake Tai
TE16	Taihu	2018-09-06	120.718	31.6572	203	14.1	3.57	22.55	4.4	23.5	26.1	6.01	162	37	1.54	0.11	0.33	1.29	/	/	0	subtropical evergreen and deciduous broadleaved mixed forest
TE17	Taihu	2018-09-06	120.257	31.5022	2	15.1	3.57	23.65	4.4	25.5	29.4	7.54	387	43	3.82	0.15	0.56	9.81	/	/	10	marsh
TE18	Taihu	2018-09-07	119.487	32.2344	2	15.1	3.17	23.45	4.08	26	27.2	7.4	324	27	1.04	0.03	0.31	2.5	/	/	32.7	marsh; human affected; tideland of the Yangtze River
TE19	Taihu	2018-09-07	118.657	31.9764	2	15.8	3.54	23.95	4.06	25.2	27.1	7.68	294	26	1.86	0.05	0.52	11.74	/	/	0	marsh; human affected; tideland of the Yangtze River
TE20	Taihu	2018-09-07	119.556	31.5633	1	15.4	3.56	23.7	4.22	26	30	6.83	225	44	1.98	0.12	0.2	3.85	/	/	30	marsh; lakeside; relatively pristine wetland environment
TE21	Taihu	2018-09-07	119.72	31.2228	120	14.8	3.56	23.1	4.22	21.2	23.9	4.16	323	27	3.7	0.25	0.45	1.73	/	/	0	dry farmland; banana forest
TE22	Taihu	2018-09-08	118.622	31.0706	54	15.5	3.54	23.65	4.06	24.2	29.7	4.42	92	20	0.98	0.09	0.33	26.94	/	/	0	dry farmland; cornfield
TE23	Taihu	2018-09-08	119.607	30.91	11	16.1	3.94	24.25	4.44	28.4	28.5	6.64	218	30	1.12	0.03	0.16	2.69	/	/	17.3	marsh; lakeside; human affected
TE24	Taihu	2018-09-08	120.142	30.9408	10	15.9	3.93	24.2	4.77	26.7	26.5	7.02	312	48	2.45	0.15	0.37	11.54	/	/	0	marsh; lakeside of Lake Tai;
Paddy soils in Hani Terrace
Sample ID	Site Location	Sampling date	Longitude (°N)	Latitude (°E)	Elevation (m)	MAT (°C)	MAP (mm/d)	MMT (°C)	MMP (mm/d)	RST (°C)	RAT (°C)	pH	Conductivity (μS/cm)	Field Moisture%	TC%	TN%	TP‰	Olsen-P (mg/kg)	Ph (m)	Tiller Number	FD (m)	Land type description
Y03	Hani	2018-06-26	102.745	23.1263	1560	15	3.19	19.05	5.38	21.4	20.8	5.76	45	39	1.61	0.08	0.67	24.94	86.3	4	4	paddy field
Y05	Hani	2018-06-26	102.756	23.1292	1400	15.8	3.19	19.85	5.38	22.1	23.2	6.02	100	52	1.89	0.1	0.64	7.05	88.3	2.3	11	paddy field
Y07	Hani	2018-06-26	102.738	23.1081	1810	13.7	3.19	17.75	5.38	20.5	18.9	5.49	56	38	1.22	0.06	0.33	18.37	78.3	3.7	12.3	paddy field
Y09	Hani	2018-06-27	103.233	22.7787	1235	15.7	3.65	20.25	5.98	21.6	23.1	5.85	71	43	1.71	0.12	1.07	8.81	61.3	8	7.3	paddy field
Y12	Hani	2018-06-27	103.258	22.7738	1315	15.2	3.65	19.75	5.98	23.2	22	6.38	119	43	1.78	0.12	0.85	8.24	83.3	10.7	7.7	paddy field
Y13	Hani	2018-06-27	103.193	22.7367	1015	16.8	3.65	21.35	5.98	27	28	6.48	176	49	1.84	0.12	0.92	14.16	68	10.3	8	paddy field
Y15	Hani	2018-06-28	102.362	23.0047	1400	15.8	3.19	19.85	5.38	21.7	21.9	6.6	159	36	2.13	0.14	0.63	11.85	77	7.3	2.3	paddy field
Y17	Hani	2018-06-28	102.389	23.0119	1670	14.4	3.19	18.45	5.38	21	19.6	5.71	65	42	2.64	0.15	0.95	31.58	118	6	6.7	paddy field
Y19	Hani	2018-06-28	102.52	23.0578	900	18.4	3.19	22.5	5.38	25.3	28.8	6.22	70	35	1.23	0.07	0.44	22.87	95	4.3	10	paddy field
Y21	Hani	2018-06-29	102.429	23.2857	1345	16.1	3.19	20.15	5.38	22	21.8	6.24	132	39	1.27	0.08	0.29	10.73	89	8	14.7	paddy field
Y23	Hani	2018-06-29	102.399	23.2309	1850	13.5	3.19	17.55	5.38	20.1	23.6	6.03	90	49	2.51	0.13	0.76	9.65	90.7	6.3	6.7	paddy field
Y25	Hani	2018-06-30	101.629	23.4101	1400	16.2	3.19	19.95	5.63	21.2	20.9	6.55	164	43	2.63	0.17	0.47	25.05	74.5	3.7	2.3	paddy field
Y28	Hani	2018-06-30	100.905	23.0834	1330	16.7	3.31	20.2	6.02	22.6	22.3	6.89	431	50	3.04	0.2	1.01	13.39	99.8	8.7	0.5	paddy field
Y29	Hani	2018-06-30	100.891	23.0921	1240	17.2	3.31	20.7	6.02	24.1	21.1	6.79	164	42	3	0.19	0.56	5.35	84.6	6.8	0.5	paddy field
Y31	Hani	2018-07-01	101.069	23.0349	1300	16.7	3.19	20.45	5.63	23.7	27	6.58	449	44	2.49	0.14	0.37	1.98	105.2	7.6	9.7	paddy field
Y33	Hani	2018-07-02	101.098	23.0669	1160	17.4	3.19	21.15	5.63	24.2	27.2	6.77	165	34	1.98	0.14	0.37	5.63	70.2	6.8	2.5	paddy field
Y36	Hani	2018-07-02	101.427	23.6219	1425	16	3.19	19.75	5.63	23.3	20.4	5.56	45	46	2.5	0.18	0.88	18.2	115.2	7.4	6	paddy field
Y37	Hani	2018-07-03	101.98	23.988	1700	14.6	3.19	18.35	5.63	21.2	20.8	5.27	59	29	1.77	0.11	1.02	76.3	59.8	11.8	6.4	paddy field
Y40	Hani	2018-07-03	101.973	24.0516	1500	15.9	2.99	19.85	5.44	23.2	25.8	6.25	140	27	1.13	0.08	1.27	53.24	86.2	7.4	7.5	paddy field
Y42	Hani	2018-07-04	101.267	24.4771	880	19.1	2.99	23.1	5.44	24.5	28.9	6.23	97	33	1.33	0.1	0.4	3.46	112.8	7.8	7.5	paddy field
Y44	Hani	2018-07-04	101.249	24.4509	1280	17	2.99	21	5.44	23.8	30.4	5.88	65	30	1.01	0.08	0.26	5.06	87.2	8.6	1.5	paddy field
Y45	Hani	2018-07-04	101.261	24.4369	1230	17.3	2.99	21.25	5.44	23.3	25.2	6.76	126	32	1.09	0.08	0.67	16.36	96.2	10.2	3	paddy field
Y46	Hani	2018-07-04	101.274	24.4139	1505	15.8	2.99	19.8	5.44	22.4	21.7	6.29	126	33	1.65	0.11	0.52	11.85	77.6	9.6	0.5	paddy field
Adjacent soils from other lands in Hani Terrace
Sample ID	Site Location	Sampling date	Longitude (°N)	Latitude (°E)	Elevation (m)	MAT (°C)	MAP (mm/d)	MMT (°C)	MMP (mm/d)	RST (°C)	RAT (°C)	pH	Conductivity (μS/cm)	Field Moisture%	TC%	TN%	TP‰	Olsen-P (mg/kg)	Ph (m)	Tiller Number	FD (m)	Land type description
YE01	Hani	2018-08-03	102.757	23.1267	1430	15.7	3.19	20.7	7.04	22	20.7	6.06	84	32	0.4	0.03	0.79	6.18	/	/	0	marsh; riverside sand land
YE02	Hani	2018-08-03	102.784	22.9278	503	20.1	3.55	24.85	7.83	25.3	25.9	7.03	139	22	0.92	0.15	0.66	3.7	/	/	0	dry farmland; banana forest
YE03	Hani	2018-08-03	102.483	22.9831	1558	14.6	3.55	19.35	7.83	18.5	17.8	5.51	122	29	5.31	0.45	0.96	10.01	/	/	0	Post-fire warm temperate coniferous forest
YE04	Hani	2018-08-04	102.388	23.0125	1730	14.1	3.19	19.1	7.04	17.7	17.1	5.69	140	32	3.46	0.24	1.15	37.36	/	/	0	bamboo forest; human affected
YE05	Hani	2018-08-04	102.357	23.0058	1498	15.3	3.19	20.3	7.04	22.5	22.4	5.32	46	26	2.24	0.12	0.48	5.3	/	/	0	forest plantations
YE06	Hani	2018-08-04	102.464	22.9936	2105	11.7	3.55	16.45	7.83	17.2	16.6	5.17	87	45	9.75	0.64	1.3	2.65	/	/	0	semi-humid evergreen broadleaved forests; old growth forest
YE07	Hani	2018-08-04	102.402	23.2167	1971	12.8	3.19	17.9	7.04	18.7	17.5	4.38	60	33	3.9	0.23	0.59	2.38	/	/	0	warm temperate coniferous forest; human affected
YE08	Hani	2018-08-04	102.426	23.2853	1351	16.1	3.19	21.1	7.04	20.7	21.4	5.28	95	22	1.11	0.02	0.75	7.92	/	/	0	tropical and subtropical moist broadleaf forests; old growth forest
YE09	Hani	2018-08-05	102.397	23.2953	635	19.8	3.19	24.9	7.04	25.4	28.6	7.72	232	30	1.74	0.1	0.67	6.09	/	/	0	tropical moist evergreen broadleaved forest
YE10	Hani	2018-08-06	102.309	23.415	329	21.4	3.19	26.5	7.04	26.1	25.5	7.55	205	60	13.79	0.85	NA	5.03	/	/	3	marsh; riverside
YE11	Hani	2018-08-06	101.608	23.3947	1701	14.6	3.19	19.15	7.19	19.5	21.6	4.67	61	24	20.04	1.1	0.38	4.24	/	/	0	warm temperate coniferous forest
YE12	Hani	2018-08-06	101.502	23.9417	2495	10.4	3.19	14.95	7.19	24.8	26.3	3.69	91	54	10.07	0.55	0.96	5.83	/	/	0	mid-montane wet evergreen broadleaved forest; old growth forest
YE13	Hani	2018-08-06	101.5	23.9439	2420	10.8	3.19	15.35	7.19	24.5	25.4	3.65	148	53	9.56	0.59	1.24	2.91	/	/	0	mid-montane wet evergreen broadleaved forest; old growth forest
YE14	Hani	2018-08-06	101.503	23.9472	2328	11.3	3.19	15.85	7.19	14	26.3	5.95	107	67	4.46	0.13	1.49	14.57	/	/	0.3	swamp
YE15	Hani	2018-08-07	101.511	23.9683	2109	12.5	3.19	17	7.19	26.2	25.9	4.75	72	48	2.15	0.11	1.25	3.71	/	/	0	mid-montane wet evergreen broadleaf forest; old growth forest
YE16	Hani	2018-08-07	101.234	24.4533	1499	15.9	2.99	20.75	6.93	23.7	22.3	5.75	158	17	1.25	0.05	0.29	7.15	/	/	0	dry farmland; cornfield
YE17	Hani	2018-08-07	101.281	24.3914	1643	15.1	2.99	20.05	6.93	20.4	20	6.39	182	28	3.7	0.31	1.11	9.27	/	/	0	dry farmland; walnut forest
YE18	Hani	2018-08-08	101.962	24.0111	1760	14.5	2.99	19.45	6.93	20.2	20.7	6.41	72	29	1.06	0.08	0.24	4.24	/	/	5	tropical and subtropical savannas
YE19	Hani	2018-08-07	101.841	24.0233	1213	17.4	2.99	22.25	6.93	24.3	24.3	6.27	84	20	0.96	0.04	0.23	4.24	/	/	0	swamp
